# Supplementary material for: Strategies to improve interpersonal communication along the continuum of maternal and newborn care: A scoping review and narrative synthesis
Source: PLOS Glob Public Health. 2023 Oct 11;3(10):e0002449. doi: 10.1371/journal.pgph.0002449 (PMC10566738; doi:10.1371/journal.pgph.0002449)
Supplement: S2 Appendix — (XLSX) [file pgph.0002449.s003.xlsx]

## Sheet: Sheet1
Title	Authors	Ref number	Description of intervention	Category 1: Facilitating the exchange of information	Category 2: Creating a good interpersonal relationship	Category 3: Enabling the inclusion of women and partners/families in MNC decision making
Can an integrated obstetric emergency simulation training improve respectful maternity care?	Afulani PA, et al. (2019)	161	A 2.5 day simulation training with case-based scenarios about dignity and respect, communication, respecting autonomy, and supporting them in whichever way women needed including encouraging birth companions.		X	X
Intervention based on BASNEF model increases exclusive breastfeeding in preterm infants in Iran: a randomized controlled trial	Ahmadi S, et al. (2016)	78	Counseling of women about exclusive breastfeeding using a predefined model (GATHER counselling steps).	X	X
Communication skills training in obstetrics and gynaecology: whom should we train?	Alder J, et al. (2007)	162	A 1-day workshop on communication and interpersonal relationships, combined with three half day practice seminars and 5 or 6 one-hour supervisions.		X	X
The effect of individual counseling on attitudes and decisional conflict in the choice of delivery among nulliparous women	Andaroon N, et al. (2020)	131	Counseling session about giving birth using a framework (BELIEF counselling model).	X	X
Educating anesthesia residents to obtain and document informed consent for epidural labour analgesia: Does simulation play a role?	Antoniou A, et al. (2012)	105	Training with simulation (intervention) versus normal didactic session on informed consent (control).	X
Randomized controlled trial of decision aids for women considering prenatal testing: The effect of the Ottawa Personal Decision Guide on decisional conflict.	Arimori N. (2006)	95	Structured decision aid guide combined with genetic counselling.	X		X
Improving shared decision-making in a clinical obstetric ward by using the three questions intervention, a pilot study	Baijens SWE, et al. (2018)	166	Patients received a card with three questions (prompt) stimulating Shared Decision Makign, used during ward rounds.			X
Longitudinal evaluation of a training program to promote routine antenatal enquiry for domestic violence by midwives.	Baird K, et al. (2018)	39	Full-day simulation based training about discussing sensitive topics (domestic violence) in pregnancy.	X	X
Effectiveness of training to promote routine enquiry for domestic violence by midwives and nurses: A pre-post evaluation study.	Baird KM, et al. (2018) *secondary article belonging to Baird 2018	77	Full-day simulation based training about discussing sensitive topics (domestic violence) in pregnancy.	X	X
Feasibility of implementation of a Dutch smoking cessation and relapse prevention protocol for pregnant women.	Bakker MJ, et al. (2003)	116	Brief manual, intervention card and training on a counselling protocol/method on smoking cessation in pregnancy. Protocol consisted of 7 steps. Visual aid included.	X
The effect of training doctors in communication skills on women’s satisfaction with doctor woman relationship during labour and delivery: a stepped wedge cluster randomised trial in Damascus.	Bashour HN, et al. (2013)	142	Training effective communication skills, focus on interaction.		X
Applying decision analysis to facilitate informed decision making about prenatal diagnosis for Down syndrome: A randomised controlled trial.	Bekker HL, et al. (2004)	123	Prompts to facilitate decision analysis to improve decision making about prenatal diagnosis for Down's syndrome.	X
Communication in the neonatal intensive care unit: A continuous challenge.	Biasini A, et al. (2012)	132	A communication strategy with three stages: (1) Training in Communication, (2) Communicative Algorithm with various guidelines to follow during the most common scenarios in the NICU, (3) Communicative Case Sheet, a notebook used to record any problem or discomfort that occurs during communication.	X	X
Neonatal Critical Care Communication(NC3): Training NICU physicians and nurse practitioners.	Boss RD, et al. (2013)	40	3-day communication skills training with focus on communicating bad news, setting goals of care and addressing conflict. Part of the training simulation training in small groups.	X
“This is a decision you have to make”: using simulation to study prenatal counseling.	Boss RD, et al. (2012) *secondary article belonging to Boss et al. 2013	41	3-day communication skills training with focus on communicating bad news, setting goals of care and addressing conflict. Part of the training simulation training in small groups.	X
A simulation based difficult conversations intervention for neonatal intensive care unit nurse practitioners: A randomized controlled trial.	Bowen R, et al. (2020)	112	A 4.5 hour 'Difficult Conversations' workshop including simulation.	X	X
Promoting Healthy Behaviors among Egyptian Mothers: A Quasi-Experimental Study of a Health Communication Package Delivered by Community Organizations.	Brasington A, et al. (2016)	127	Training on health communication including role plays.	X
Communication skills training enhances nurses’ ability to respond with empathy to parents’ emotions in a neonatal intensive care unit.	Bry K, et al. (2016)	143	A 2-hour lecture and 1-day workshop on parents' needs, communication skills, emotional support, identifying parental emotions.		X
Cueing Prenatal Providers. Effects on Discussions of Intimate Partner Violence.	Calderón SH, et al. (2008)	31	Summary "cueing sheet" (prompt) and guidance on counselling for the provider.	X
Counseling tools alone do not improve method continuation: further evidence from the decision-making tool for family planning clients and providers in Nicaragua.	Chin-Quee DS, et al. (2007)	69	DMT flipchart decision aid tool.	X		X
The Effect of Evidence-Based Scripted Midwifery Counseling on Women’s Choices About Mode of Birth After a Previous Cesarean.	Chinkam S, et al. (2016)	102	Scripted counselling package about birth choices and trial of labour after cesarean, using share decision principles.	X		X
A Novel Lay Health Worker Training to Help Women Engage in Postabortion Contraception and Well-Woman Care.	Chor J, et al. (2020)	42	Training on behavioral theory-based counselling.	X
Implementation of an innovative nurse-delivered depression intervention for mothers of NICU infants.	Chuffo Siewert R, et al. (2015)	160	Listening Visits, a structured method to listen to mothers and let them lead the conversation.		X	X
Communication intervention in the neonatal intensive care unit: can it backfire?	Clarke-Pounder JP, et al. (2015)	134	Adapted version of decision-making tool (N-DMT) made for NICU parents consisting of 4 areas: 1) medical indications for treatment, 2) parent preferences, 3) quality of life, and 4) contextual issues.	X		X
A mixed-methods study of provider perspectives on My Birth Control: a contraceptive decision support tool designed to facilitate shared decision making.	Dehlendorf C, et al. (2019)	44	Decision support tool (my-birth control) to facilitate shared decision making for women and their providers.	X		X
Development and field testing of a decision support tool to facilitate shared decision making in contraceptive counseling.	Dehlendorf C, et al. (2017)	45	Decision support tool (my-birth control) to facilitate shared decision making for women and their providers.	X		X
Evaluating the Use of a Decision Aid for Parents Facing Extremely Premature Delivery: A Randomized Trial.	Guillen U, et al. (2019)	97	Decision-aids to explain options, quantify potential risks and benefits, and provide structured guidance in deliberation and communication for providers and parents expecting a premature infant.	X		X
Development and pretesting of a decision-aid to use when counseling parents facing imminent extreme premature delivery.	Guillen U, et al. (2012) *secondary article belonging to Guillèn et al. 2019	43	Decision-aids to explain options, quantify potential risks and benefits, and provide structured guidance in deliberation and communication for providers and parents expecting a premature infant.	X		X
Supporting healthy weight gain and management in pregnancy: Does a mandatory training education session improve knowledge and confidence of midwives?	de Jersey SJ, et al. (2018)	46	A 40-minute training session on information provision and counselling for healthy weight during pregnancy using 5A counselling framework.	X
Offering antenatal sickle cell and thalassaemia screening in primary care: A pre-post evaluation of a brief type of communication skills training.	Dormandy E, et al. (2012)	47	Simulation training on general communication skills.	X
Constructing a Culturally Informed Spanish Decision-Aid to Counsel Latino Parents Facing Imminent Extreme Premature Delivery.	Drago MJ, et al. (2018)	124	Adapted decision aid tool for Latino parents facing extreme premature delivery.	X
Effects of gynaecological education on interpersonal communication skills.	Van Dulmen AM, et al. (2001)	122	Training sessions on different topics: education on the importance of a therapeutic relationship, of communication affect (non-verbal and verbal), addressing psychosocial issues, and of giving the patient time to talk. The training further included role playing excercises, feedback sessions, discussions with peers.	X	X
A process-oriented breastfeeding training program for healthcare professionals to promote breastfeeding: an intervention study.	Ekstrom A, et al. (2012)	120	A process-oriented training programme on breastfeeding counselling. Elements were evidence-based information, reflective processes, professional stance, problem-solving processes and how to provide support.	X	X
The effectiveness of adapted, best practice guidelines for smoking cessation counseling with disadvantaged, pregnant smokers attending public sector antenatal clinics in Cape Town, South Africa.	Everett-Murphy K, et al. (2010)	104	Midwives were trained to use the ACOG 5As Guideline for brief smoking cessation counselling method including motivational interviewing principles.	X	X
Decision support for women choosing mode of delivery after a previous caesarean section: a developmental study.	Farnworth A, et al. (2008)	48	Informational video, visual aid before counselling session at home.	X
Improving the quality of physician communication with rapid-throughput analysis and report cards.	Farrell MH, et al.	73	Assesment of communication with feedback using rapid-throughout report cards, during two phone consultations with standardized patient.	X	X
Impact of the World Health Organization’s Decision-Making Tool for Family Planning Clients and Providers on the quality of family planning services in Iran.	Farrokh-Eslamlou H, et al. (2014)	96	Use of the WHO decision-making tool for family planning, including 2 days of training.	X		X
Impact of contraceptive counselling training among counsellors participating in the FIGO postpartum intrauterine device initiative in Bangladesh.	Fatima P, et al. (2018)	49	4-day training on counselling skills based on GATHER (Greet, Ask, Tell, Help, Explain, Return) and factual information on contraception and postpartum intrauterine devices (PPIUD).	X
Using Option Grids: Steps toward shared decision-making for neonatal circumcision.	Fay M, et al. (2016)	168	Option Grud tool (1-page document about treatment options) and a training session, focused on facilitating discussion and eliciting			X
Women’s perceptions of emotional support following childbirth: A qualitative investigation.	Fenwick J, et al. (2013)	144	Structured counselling intervention, key elements: therapeutic connection, acceptance and work with women's perceptions, encourage expression of feelings, filling missing pieces, connect the event with emotions and behabviours, review the labour management, enhance social support, reinforce positive approaches to coping, explore solutions.		X
Improving psychoeducation for women fearful of childbirth: Evaluation of a research translation project.	Fenwick J, et al. (2018)	84	3 half-day training sessions for providers (including simulation) about relationships and micro-counselling, psycho-education.	X	X
Lowering Gestational Diabetes Risk by Prenatal Weight Gain Counseling.	Figueroa EM, et al. (2020)	26	6 months' counselling training with focus on motivational interviewing techniques, work protocols, tools (ehealth prompts, handouts).	X	X	X
Improving quality of prevention of mother-to-child HIV transmission services in Ukraine: a focus on provider communication skills and linkages to community-based non-governmental organizations.	Gamazina K, et al. (2009)	50	Training to develop beahviour change, and use of communication materials (visual aids) for pregnant women and families with HIV.	X
Training in empathic skills improves the patient-physician relationship during the first consultation in a fertility clinic.	Garcia D, et al. (2013)	145	2-day training of physicians with a focus on empathy.		X
An evaluation of informed consent prior to epidural analgesia for labor and delivery.	Gerancher JC, et al. (2000)	125	A ten-points informed consent form covering topics that were discussed during the informed consent procedure to make sure women understood the information well.	X
Supportive counselling by public health nurses for women with postpartum depression.	Glavin K, et al. (2010)	94	Training about postpartum depression and supportive counseling using active listening and empathic communication. Monthly supervision of nurses.	X	X
Development of a video decision aid to inform parents on potential outcomes of extreme prematurity.	Guillén, et al. (2016)	126	Counseling session supplemented by a 10-minute video decision aid about extreme prematurity.	X
Putting woman-centered care into practice: a new (ANEW) approach to psychosocial risk assessment during pregnancy.	Gunn J, et al. (2006)	146	Communication training about women-centered care.		X
Effects of counseling based on Gamble’s approach on psychological birth trauma in primiparous women: a randomized clinical trial.	Hajarian Abhari Z, et al. (2020)	82	Counselling sessions based on Gamble's approach (preventive strategy including; building relationship, acceptance of maternal perceptions towards labour, supporting women in expressing emotions etc) to reduce traumatic birth experiences.	X	X
Improving Staff Knowledge and Attitudes Toward Providing Psychosocial Support to NICU Parents Through an Online Education Course.	Hall SL, et al. (2019)	147	7-hour learning modules that included demonstrating simulated conversations between NICU staff and parents. Topics "(1) communication skills, (2) providing emotional support to parents, (3) peer-to-peer support, (4) family-centered developmental care, (5) palliative and bereavement care, (6) discharge and follow-up support, and (7) supporting staff as they support families."		X
Women’s views and outcomes of an educational intervention designed to enhance psychosocial support for women during pregnancy.	Hegarty K, et al. (2007)	110	4-interactive workshops with simulation about discussing psychosocial problems. Focus: understanding woman's experience of pregnancy, finding common ground, information provision. This was followed by additional sessions every 2 weeks over 26 weeks.	X	X
Physician Communication Training and Parental Vaccine Hesitancy: A Randomized Trial.	Henrikson NB, et al. (2015)	148	45-minutes training session on communication related to vaccination hesitancy, importance of building trust.		X
Task shifting in maternal and newborn care: a non-inferiority study examining delegation of antenatal counseling to lay nurse aides supported by job aids in Benin.	Jennings L, et al. (2011)	51	Training of lay-nurse aides on communication skills and the use of job-aids so that task shifting could take place.	X
Antenatal counseling in maternal and newborn care: Use of job aids to improve health worker performance and maternal understanding in Benin.	Jennings L, et al. (2010)	36	Counselling job aids consisting of a set of pictorial counselling cards with culturally appropriate images, training and implementation support.	X
Use of Job Aids to Improve Facility- Based Postnatal Counseling and Care in Rural Benin.	Jennings L, et al (2015) *secondary article nested in Jennings 2010 study	37		X
Towards client-centered counseling: Development and testing of the WHO Decision-Making Tool.	Johnson SL, et al (2010)	71	WHO decision aid tool, including a 2-4 day workshop.	X		X
Evaluation of the World Health Organization’s family planning decision-making tool: Improving health communication in Nicaragua.	Kim YM, et al. (2007)	35
Use of a visual aid to improve counseling at the threshold of viability.	Kakkilaya V, et al. (2011)	52	Counselling using a visual aid with visual/graphical information for parents when delivery at the threshold of viability was imminent.	X
Improving parent communication: Neonatal intensive care unit empathy workshop.	Kasat K, et al. (2018)	149	2-hour workshop on empathy. Focus on empathy skills, breaking bad news, non-verbal communication, helping with compassion.		X
Promoting Informed Choice: EvaluatingA Decision-Making Tool for Family Planning ClientsAnd Providers in Mexico.	Kim YM, et al. (2005)	32	WHO decision-making tool for family planning.	X		X
The Effect of Wearing White Coats on Patients’ Appreciation of Physician Communication during Postpartum Rounds: A Randomized Controlled Trial.	La Rosa M, et al. (2018)	150	Wearing a whitecoat.		X
Structured contraceptive counseling--a randomized controlled trial.	Langston AM, et al. (2010)	70	Structured counselling session using decision support tool from WHO.	X		X
Seeking the best training model for difficult conversations in neonatology.	Lechner BE, et al. (2016)	151	Two or three 5-to 8-hour workshops with simulation scenarios to improve communication.		X
Contraceptive uptake after training community health workers in couples counseling: A cluster randomized trial.	Lemani C, et al. (2017)	53	2-days of training on family planning counselling for couples.	X
No question too small: Development of a question prompt list for parents of critically ill infants.	Lemmon ME, et al. (2018)	129	A question prompt list to guide parents in their communication with the NICU unit staff.	X
Enhancing Quality for Clients: The Balanced Counseling Strategy.	Leon F. (2003)	135	Two 2-day workshops on using a specific method of counselling with the use of different job aids.	X		X
Testing a PMTCT Infant-feeding Counseling Program in Tanzania.	Leshabari S, et al. (2007)	128	Integrated programme of counsellor job aids, mother take home materials (visual aids) and health professional training.	X
Improving gestational weight gain counseling through meaningful use of an electronic medical record.	Lindberg SM, Anderson CK. (2014)	54	Education alerts (prompt) combining personalised information about risks/weight with a tool/example on how to counsel and individualised patient information sheet.	X
Training in motivational interviewing in obstetrics: a quantitative analytical tool.	Lindhardt CL, et al. (2014)	121	Training in the use of a motivational interview technique.	X	X
Effect of Hourly Rounds Implementation on Women’s Perceptions of Nursing Care.	Lobatch E, et al. (2019)	55	Training, combining didactic sessions with role-play on rounding communication skills.	X
An Effective Communication Initiative: Using parents’ experiences to improve the delivery of difficult news in the NICU.	Macdonell K, et al. (2015)	25	Regular in-service training of one hour to stimulate discussion on effective communication in NICU every other month. Furthermore, creation of framework and tools for delivering bad news including 'Family Meeting Template'.	X	X	X
The impact of an individualised neonatal parent support programme on parental stress: a quasi-experimental study.	Mansson C, et al. (2019)	109	Structured communication programme on supportive parent-centred communication based on the parents' needs, and involves four dialogues, including daily information provision.	X	X
Educational Intervention to Improve Code Status Discussion Proficiency Among Obstetrics and Gynecology Residents.	Margolis B, et al. (2018)	56	Training to improve code status discussion.	X
Reflections on the training of counsellors in motivational interviewing for programmes for the prevention of mother to child transmission of HIV in sub-Saharan Africa.	Mash R, et al (2008)	81	3-day training in motivational interviewing.	X		X
Increasing the Use of Comparative Quality Information in Maternity Care: Results From a Randomized Controlled Trial.	Maurer M, et al. (2019)	86	Regular communication through messages/emails with information, tools to support discussions with providers.	X
Increasing long acting reversible contraceptives: the Australian Contraceptive ChOice pRoject (ACCORd) cluster randomized trial.	Mazza D, et al. (2020)	58	6-hour training on structured contraceptive counselling.	X
Identifying and supporting women with psychosocial issues during the postnatal period: evaluating an educational intervention for midwives using a before-and-after survey.	McLachlan HL, et al. (2011)	106	14-hours of training on women-centered care, active listening, discussing sensitive issues, non-directive problem solving and other communication skills.	X	X
An interdisciplinary, family-focused approach to relational learning in neonatal intensive care.	Meyer EC, et al. (2011)	159	6-hour training session on communication, based on relational learning.		X
Decreasing Cesarean Delivery Rates Using a Trial of Labour After Cesarean (TOLAC) Bundle.	Miazga E, et al. (2020)	108	Package: (1) educational rounds for health care providers, (2) a physician-patient TOLAC (trial of labour after cesarean) discussion aid, and (3) patient-centered educational handouts, videos, and posters.	X		X
Field testing of decision coaching with a decision aid for parents facing extreme prematurity.	Moore GP, et al. (2017)	33	Modified decision aid tool (PtDA). Additions: a palliative care card, integrated national survival data, addition of several new cards with other topics (maternal impact, quality of life).
Enhancing communication skills for telehealth: Development and implementation of a Teach- Back intervention for a national maternal and child health helpline in Australia.	Morony S, et al. (2018)	59	7-week training on guided self-reflection and a Teach-Back ("interactive communication loop") skills workshop (including roleplay) specifically for tele-health.	X
Studying the effect of a supportive communication techniques program on the quality gap among women who gave birth in local childbirth outposts, south-east Iran.	Moudi Z, et al. (2020)	152	Supportive communication techniques training programme.		X
Investigation of factors influencing the implementation of two shared decision-making interventions in contraceptive care: A qualitative interview study among clinical and administrative staff.	Munro S, et al. (2019)	88	Patient-targeted intervention: decision aid video + prompt card; and a provider-targeted intervention: decision aids + training.	X		X
Supplemental written information improves prenatal counseling: A randomized trial.	Muthusamy AD, et al. (2012)	100	Written information provided before counselling including tips about questions to ask and visual aid.
Use of a decision aid for prenatal testing of fetal abnormalities to improve women’s informed decision making: A cluster randomised controlled trial [ISRCTN22532458].	Nagle C, et al. (2008)	60	Decision aid booklet for prenatal testing.	X
Evaluation of a decision aid for women with breech presentation at term: A randomised controlled trial [ISRCTN14570598].	Nassar N, et al. (2007)	136	A decision aid about management options for breech presentation: a 24-page booklet and audio cd with information and worksheet.	X		X
The effect of patient-centered contraceptive counseling in women who undergo a voluntary termination of pregnancy.	Nobili MP, et al. (2007)	27	Multicollaborative model of structured and women-centered counselling with 3 phases.	X	X	X
Use of evidence based leaflets to promote informed choice in maternity care: Randomised controlled trial in everyday practice.	O’Cathain A, et al. (2002)	169	Informed Choice leaflets: decision aids for women about 10 different decisions women face in pregnancy and childbirth to encourage their involvement in decisions.			X
Effects of a job aid supported intervention during antenatal care visit in rural Tanzania.	Oka M, et al. (2019)	83	A job aid booklet with pictures and information on danger signs in local language; training of nurses on communication, counselling and use of the job aid (visual aid).	X	X
Impact of the 5As brief counseling on smoking cessation among pregnant clients of Special Supplemental Nutrition Program for Women, Infants, and Children (WIC) clinics in Ohio.	Olaiya O, et al. (2015)	61	Training of clinic staff about 5A counselling method.	X
Evidence-based training of frontline health workers for door-to-door health promotion: a pilot randomized controlled cluster trial with Lady Health Workers in Sindh Province, Pakistan.	Omer K, et al. (2008)	62	Embroided cloths with different maternal practices and safe practices in pregnancy used in counselling about safety and maternal health (visual aid).	X
Families as educators: a family-centered approach to teaching communication skills to neonatology fellows.	Parham D, et al. (2019)	90	7 workshops and modules on fundamental communication skills, determining goals of care, and navigating conflict during decision-making. Content decision making and bad news delivery (simulation included).	X	X
Nutrition counseling training changes physician behavior and improves caregiver knowledge acquisition.	Pelto GH, et al. (2004)	63	20-hours of training on counselling techniques.	X
Effectiveness of an intervention to improve parent professional collaboration in neonatal intensive care.	Penticuff JH, Arheart KL. (2005)	98	Structured infant progress chart and care planning meetings.	X		X
Empowering patients or general practitioners? A randomised clinical trial to improve quality in reproductive health care in Belgium.	Peremans L, et al. (2010)	181	First intervention: standardized 'empowered' patient who asked two additional questions about family planning. Second intervention: computer decision support: pop up box with questions to be asked and the items to be discussed with the patient.	X
On the same page: A novel interprofessional model of patient-centered perinatal consultation visits.	Phillippi JC, et al. (2016)	107	A collaborative model that facilitated simultaneous conversations with a maternal-fetal medicine specialist and a nurse-midwife.	X		X
Curbing excess gestational weight gain in primary care: using a point-of-care tool based on behavior change theory.	Piccinini-Vallis H, Vallis M. (2018)	79	60-minute training session on 5A's communication method.	X	X
Whiteboard Use in Labor and Delivery: A Tool to Improve Patient Knowledge of the Name of the Delivery Provider and Satisfaction with Care.	Pimentel VM, et al. (2018)	75	Visual aid to communicate names, relevant information during labour.	X	X
Assessing residents’ communication skills: disclosure of an adverse event to a standardized patient.	Posner G, Nakajima A. (2011)	28	2-hour workshop on disclosing an adverse event.	X	X	X
Assessing Residents’ Disclosure of Adverse Events: Traditional Objective Structured Clinical Examinations Versus Mixed Reality.	Posner G, et al. (2012)	29	Single training session with or without simulation about obstetric emergency and bad news delivery.	X	X	X
Overcoming Language Barriers Using an Information Video on Spinal Anesthesia for Cesarean Delivery: Implementation and Impact on Maternal Anxiety.	Purcell-Jones JMA, et al. (2019)	65	Informational video (visual aid) on spinal anesthesia and local (Xhosa) language used within counselling session.	X
Impact of a web-based reproductive health training program: ENRICH (Educating Nurses about Reproductive Issues in Cancer Healthcare).	Quinn GP, et al. (2019)	66	Training on communication skills for oncology nurses about fertility issues.	X
Delivering Difficult News and Improving Family Communication: Simulation for Neonatal-Perinatal Fellows.	Janice-Woods Reed D, Sharma J. (2016)	91	3-hour simulation based training. Content: edge of viability, redirection of care and medical error.	X	X
Empowering Women’s Prenatal Communication: Does Literacy Matter?	Roter DL, et al. (2015)	137	20-minute communication skills improvement programme on a computer, designed to empower women in their communication with health professionals. Control: prenatal guide face to face educational session using booklet (tool).	X		X
Increasing Timely Family Meetings in Neonatal Intensive Care: A Quality Improvement Project.	Sabnis A, et al. (2018)	67	Regular scheduled family meetings, education, prompts and templates, accountability strengthening.	X
Integrating Intimate Partner Violence Screening and Counseling in a Family Planning Clinic: Evaluation of a Pilot Project in Conakry, Guinea.	Samandari G, et al. (2016)	113	Training using principles of respectful and informed client interaction and specifically focusing on intimate partner violence screening and family planning counselling.	X	X
Medical improvisation training to enhance the antenatal counseling skills of neonatologists and neonatal fellows: a pilot study.	Sawyer T, et al. (2017)	68	90-minute medical improvisation (simulation) workshop about antenatal counselling.	X
Depression treatment for impoverished mothers by point-of-care providers: A randomized controlled trial.	Segre LS,et al. (2015)	163	30 to 50-minutes training on 'Listening Visits', including collaborative problem solving and reflective listening skills.		X	X
Improving Perinatology Residents’ Skills in Breaking Bad News: A Randomized Intervention Study.	Setubal MS V, et al. (2018)	114	First a training programme for both groups on communication of bad news followed by simulation patient. After this randomisation into training based on SPIKES strategy with video reviews or no training (control). Finally a new simulation for both groups.	X	X
Breaking Bad News Training Program Based on Video Reviews and SPIKES Strategy: What do Perinatology Residents Think about It?	Setubal MS V, et al. (2017) *Secondary article belonging to Setubal 2018	38	First a training programme for both groups on communication of bad news followed by simulation patient. After this randomisation into training based on SPIKES strategy with video reviews or no training (control). Finally a new simulation for both groups.	X
Feasibility study of family planning services screening as clinical decision support at an urban Federally Qualified Health Center network.	Shah SD, et al. (2019)	87	Clinical decision support by a screening questions prompt.	X
Simulation-Based Empathy Training Improves the Communication Skills of Neonatal Nurses.	Shao YN, et al. (2018)	153	Several hours simulation-based training for empathic communication skills.		X
Developing family centred care in a neonatal intensive care unit: An action research study.	Skene C, et al. (2019)	164	Family-centred care philosophy integrated with posters, job descriptions, guidelines etc.		X	X
Listening with care: using narrative methods to cultivate nurses’ responsive relationships in a home visiting intervention with teen mothers.	Smithbattle L, et al (2013)	93	Training focusing on empathy by using narrative methods and therapeutic tools (baby jounal and therapeutic letter writing).	X	X
Evaluation of an education session using standardized patients and role play during perinatal bereavement.	Sorce G, Chamberlain J. (2019)	115	Training including simulation on perinatal bereavement communication using a mindfulness based bereavement care model.	X	X
Qualitative study of evidence based leaflets in maternity care.	Stapleton H, et al. (2002)	117	Informed Choice leaflet including training on its use.	X		X
Introducing the Reproductive Life Plan in midwifery counselling-a randomised controlled trial.	Stern J, et al. (2013)	89	Semi-structured intervention with targeted information provision (about reproductive life planning) to meet women's needs.	X		X
A mobile health-facilitated behavioural intervention for community health workers improves exclusive breastfeeding and early infant HIV diagnosis in India: a cluster randomized trial.	Suryavanshi N, et al. (2020)	99	One-week training, consisting of personal empowerment exercise, active learning techniques to practice counselling strategies, counselling scripts and education videos and M-health application.	X
The Effects of Nursing Care Based on Watson’s Theory of Human Caring on the Mental Health of Pregnant Women After a Pregnancy Loss.	Tektaş P, Çam O. (2017)	154	A semi-structured dialogue focusing on interpersonal relationships, expressing needs of women and interpersonal care healing methods.		X
Improving surgical informed consent in obstetric and gynaecologic surgeries in a teaching hospital in Ethiopia: A before and after study.	Teshome M, et al (2019)	130	Four-component quality improvement intervention: standard SIC (surgical informed consent) form, wall poster, training of health professionals, delivery of post-training support to professionals.	X
Close Collaboration with Parents intervention improves family-centered care in different neonatal unit contexts: a pre–post study. Pediatr Res.	Toivonen M, et al. (2020)	141	Training programme 'Close Collaboration with Parents', includes identification of individual needs of infants, listening to parents' perceptions, understanding the individual story of parents, integration of parents in decision making.		X	X
Key factors supporting implementation of a training program for neonatal family- centered care - A qualitative study.	Toivonen M, et al. (2019) *secondary article belonging to Toivonen 2020	140
Nurses’ perspectives on the close collaboration with parents training program in the NICU.	Axelin A, et al. (2014) *secondary article belonging to Toivonen 2020	165
Promoting smoking cessation in pregnancy with Video Doctor plus provider cueing: a randomized trial.	Tsoh JY, et al. (2010)	103	15-minute Video Doctor sessions plus provider cueing, The Video Doctor delivered interactive tailored messages (incl visual aids), an educational worksheet for participants and a cueing sheet for providers (suggested personalized risk communication strategies).	X
Impact of Health Care Provider’s Training on Patients’ Communication During Labor at Omdurman Maternity Hospital, Sudan 2011.	Umbeli T, et al. (2015)	171	Communication training focusing on communication skills, providing support during birth, providing information and showing empathy. Duration unknown.	Not able to assign	Not able to assign	Not able to assign
Positive impact of simulation training of residents on the patients’ psychological experience following pregnancy loss.	Verhaeghe C, et al. (2020)	155	3-hour simulation based training. Content: miscarriage.		X
Implementation of client versus care-provider strategies to improve external cephalic version rates: A cluster randomized controlled trial.	Vlemmix F, et al. (2015)	80	Client strategy (written information leaflets and decision aid); Care-provider strategy (1-day counselling course focused on knowledge and counselling skills); Combined strategy, and care as usaul strategy (controls).	X		X
Effects of implementing family-centered rounds (FCRs) in a neonatal intensive care unit (NICU).	Voos KC, et al. (2011)	34	Family Centered Rounds (FCR), where family is involved during daily rounds at NICU department.	X		X
Impact of a Hypnotically-Based Intervention on Pain and Fear in Women Undergoing Labor.	Waisblat V, et al. (2017)	156	Either (a) patient rocking, gentle touching, and hypnotic communication (focus on positive suggestive communication strategies) or (b) patient rocking, gentle touching, and standard communication.		X
Improved nurse-parent communication in neonatal intensive care unit: Evaluation and adjustment of an implementation strategy.	Weis J, et al. (2014)	30	One-day training on family centred care principles: structured dialogue, reflections, and personcentred communication.	X	X	X
The effect of person-centred communication on parental stress in a NICU: A randomized clinical trial.	Weis J, et al. (2013)	138	Nurse-parent intervention that aims to help parents to handle the emotional stress of parenting in a NICU unit and strengthen their ability to make decisions on infant care.		X
Enhancing person-centred communication in NICU: A comparative thematic analysis.	Weis J, et al. (2015)	139
Improving parent satisfaction: An intervention to increase neonatal parent-provider communication.	Weiss S, et al. (2010)	172	A 30-minutes education module on family communication and a communication plan, contact card for parents and poster of health care professionals at the NICU unit.	Not able to assign	Not able to assign	Not able to assign
Use of a birth plan within woman-held maternity records: a qualitative study with women and staff in northeast Scotland.	Whitford HM, et al. (2014)	167	The use of a standard birth plan (decision aid) within a national, "woman-held" maternity file.			X
Community-based postpartum contraceptive counselling in rural Nepal: a mixed-methods evaluation.	Wu WJ, et al. (2020)	92	Toolkit with example questions to clarify women' values visual aid (and prompt). Training provider to include family members/partners.	X	X
Training obstetrics and gynecology residents to be effective communicators in the era of the 80-hour workweek: A pilot study.	Young OM, Parviainen K. (2014)	157	Simulation-based training about: non-judgmental communication, culture competency awareness, reflective listening.		X
The art of medicine: Arts-based training in observation and mindfulness for fostering the empathic response in medical residents.	Zazulak J, et al. (2017)	158	3-hour mindfulness and arts-based training programme to stimulate empathic responses and non-verbal communication.		X
Pre-post implementation survey of a multicomponent intervention to improve informed consent for caesarean section in Southern Malawi.	Zethof S, et al. (2020)	85	Provider checklist (prompt), wallposter with informed consent guide, communication training of health workers.	X		X
